# Supplementary material for: Genomic insights into diversity, antimicrobial resistance and virulence of Glaesserella parasuis from diseased swine in Peru
Source: Front Microbiol. 2025 Sep 23;16:1678153. doi: 10.3389/fmicb.2025.1678153 (PMC12500738; doi:10.3389/fmicb.2025.1678153)
Supplement: Supplementary file 1 [file Table_1.xlsx]

## Sheet: Supplementary Table S1
Supplementary Table S1. Metadata and characteristics of 17 Glaesserella parasuis isolates used in this study.
												vtaA genes														Putative virulence genes								Antimicrobial resistance genes
Isolate Identification	farm ID	Diagnostic lesion	Organ of isolation	Age (days)	year	Country	Clade	Serotype	ST	Clonal Complex	Number of group 1 vtaA genes	vtaA1	vtaA2	vtaA3	vtaA4	vtaA5	vtaA6	vtaA7	vtaA8	vtaA9	vtaA10	vtaA11	vtaA12	vtaA13	Number of all vtaA genes	bmaA1	bmaA4	bmaA5	pilA	pilB	pilC	ompP2	ompP5	sul2	aph(3'')-Ib	tetB	tetH	aac(3)-IV	floR	blaROB-1	aph(3')-Ia	lnuH	estT
GPS_LSR001	A	Polyserositis	Thoracic cavity	100	2022	Peru	2.1	7	454	Singleton	6	1	0	1	1	1	1	0	1	0	1	0	0	1	8	0	1	1	1	1	1	0	1	0	0	0	0	0	0	0	0	0	0
GPS_LSR002	B	Polyserositis	Thoracic cavity	70	2022	Peru	2.1	7	454	Singleton	7	1	0	1	1	1	1	0	1	1	1	0	0	1	9	0	1	1	1	1	1	0	1	0	0	0	0	0	0	0	0	0	0
GPS_LSR003	C	Polyserositis	Pericardium	70	2023	Peru	1	4	848	Singleton	7	1	1	1	1	0	1	1	0	1	0	0	1	1	9	1	1	1	1	1	1	0	1	0	0	0	0	0	0	0	0	0	0
GPS_LSR004	D	Polyserositis	Pericardium	60	2021	Peru	1	4	725	Singleton	6	1	0	1	1	0	1	1	1	0	0	0	0	0	6	1	1	0	0	0	1	0	0	0	0	0	0	0	0	0	0	0	0
GPS_LSR005	E	Polyserositis	Thoracic cavity	70	2022	Peru	1	12	726	Singleton	7	1	0	1	1	1	1	1	0	1	1	1	1	1	11	1	1	1	1	1	1	0	1	0	0	0	0	0	0	0	0	0	0
GPS_LSR006	F	Pneumonia	Lung	95	2022	Peru	2.2	2	727	548	4	1	1	0	0	0	0	1	1	0	0	0	0	0	4	0	1	1	1	1	1	0	1	0	0	0	0	0	0	0	0	0	0
GPS_LSR007	F	Pneumonia	Lung	42	2022	Peru	2.2	2	727	548	4	1	0	1	0	0	0	1	1	0	0	0	0	0	4	0	1	1	1	1	1	0	1	0	0	0	0	0	0	0	0	0	0
GPS_LSR008	G	meningitis	Brain	60	2022	Peru	2.1	7	454	Singleton	4	0	0	1	1	0	1	0	1	0	1	0	0	1	6	0	1	1	1	1	1	0	1	0	0	0	0	0	0	0	0	0	0
GPS_LSR009	H	Pneumonia	Lung	100	2024	Peru	2.1	7	454	Singleton	4	0	0	1	1	0	1	0	1	0	1	0	0	1	6	0	1	1	1	1	1	0	1	0	0	0	0	0	0	0	0	0	0
GPS_LSR010	E	Polyserositis	Pericardium	53	2024	Peru	1	12	726	Singleton	7	1	0	1	1	1	1	1	0	1	1	1	1	1	11	1	1	1	1	1	1	0	1	0	0	0	0	0	0	0	0	0	0
GPS_LSR011	I	Polyserositis	Pericardium	70	2024	Peru	1	12	773	Singleton	4	1	0	0	0	0	1	0	1	1	1	0	1	0	6	1	1	1	1	1	1	0	0	1	1	1	0	1	6	1	1	1	7
GPS_LSR012	E	Pneumonia	Lung	70	2024	Peru	2.2	6	849	Singleton	0	0	0	0	0	0	0	0	0	0	0	0	0	0	0	0	0	0	1	1	1	1	1	0	0	0	1	0	0	1	0	0	1
GPS_LSR013	E	Artritis	joint	31	2023	Peru	2.2	6	849	Singleton	0	0	0	0	0	0	0	0	0	0	0	0	0	0	0	0	0	0	1	1	1	1	1	0	0	0	1	0	0	1	0	0	1
GPS_LSR014	E	Polyserositis	Spleen	62	2024	Peru	1	12	726	Singleton	7	1	0	1	1	1	1	1	0	1	1	1	1	1	11	1	1	1	1	1	1	0	1	0	0	0	0	0	0	0	0	0	0
GPS_LSR015	E	Pneumonia	Lung	62	2024	Peru	1	12	726	Singleton	7	1	0	1	1	1	1	1	0	1	1	1	1	1	11	1	1	1	1	1	1	0	1	0	0	0	0	0	0	0	0	0	0
GPS_LSR016	E	Polyserositis	Liver	62	2024	Peru	1	12	726	Singleton	7	1	0	1	1	1	1	1	0	1	1	1	1	1	11	1	1	1	1	1	1	0	1	0	0	0	0	0	0	0	0	0	0
GPS_LSR017	E	Polyserositis	Pericardium	62	2024	Peru	1	12	726	Singleton	7	1	0	1	1	1	1	1	0	1	1	1	1	1	11	1	1	1	1	1	1	0	1	0	0	0	0	0	0	0	0	0	0
ST: Sequence type
