# Supplementary material for: Genomic insights into diversity, antimicrobial resistance and virulence of Glaesserella parasuis from diseased swine in Peru
Source: Front Microbiol. 2025 Sep 23;16:1678153. doi: 10.3389/fmicb.2025.1678153 (PMC12500738; doi:10.3389/fmicb.2025.1678153)
Supplement: Supplementary file 2 [file Table_2.xlsx]

## Sheet: Supplementary Table S2
Supplementary Table S2. Characteristics of the assemblies of the 17 Glaesserella parasuis isolates used in this study.
Isolate identification	No. of reads	read N50	Genome size (bp)	GC content (%)	No. of seqs	Coverage (×)	No. of CDSs	GenBank accession no.	SRA accession
GPS_LSR001	31310	25946	2363072	39.99	1	226.051	2518	CP181446.2	SRR33388013
GPS_LSR002	19046	29623	2363077	39.99	1	155.214	2528	CP181445.2	SRR33388012
GPS_LSR003	27706	26868	2358663	40.02	1	204.631	2582	CP181444.2	SRR33388004
GPS_LSR004	23814	33914	2322715	40.05	1	281.938	2595	CP181443.2	SRR33388003
GPS_LSR005	22420	31309	2317742	39.97	1	252.153	2487	CP181442.2	SRR33388002
GPS_LSR006	22070	35197	2295213	39.97	1	303.494	2327	CP181441.2	SRR33388001
GPS_LSR007	23446	36533	2295183	39.97	1	359.33	2335	CP180616.2	SRR33388000
GPS_LSR008	22986	28561	2365432	40	1	181.299	2366	CP180615.2	SRR33387999
GPS_LSR009	8497	19572	2365235	40	1	48.6022	2373	CP181440.2	SRR33387998
GPS_LSR010	19194	23310	2385680	39.99	1	126.949	2413	CP180614.2	SRR33387997
GPS_LSR011	19718	27698	2440392	39.99	1	161.001	2485	CP181439.2	SRR33388011
GPS_LSR012	26663	22351	2441865	39.55	4	141.033	2477	CP181435.2	SRR33388010
GPS_LSR013	15465	19859	2441866	39.55	4	72.5362	2499	CP190740.1	SRR33388009
GPS_LSR014	17069	21528	2318225	39.97	1	95.0933	2399	CP180613.2	SRR33388008
GPS_LSR015	19106	21659	2318235	39.98	1	117.606	2397	CP180612.2	SRR33388007
GPS_LSR016	25174	20514	2317634	39.97	1	148.297	2440	CP180611.2	SRR33388006
GPS_LSR017	21030	20488	2318230	39.98	1	123.545	2434	CP189901.1	SRR33388005
